# Supplementary material for: Impact of preoperative anemia on patients undergoing total joint replacement of lower extremity: a systematic review and meta-analysis
Source: J Orthop Surg Res. 2024 Apr 18;19:249. doi: 10.1186/s13018-024-04706-y (PMC11027536; doi:10.1186/s13018-024-04706-y)
Supplement: Supplementary file 3 — Additional file 3. Annex 3 Kappa. [file 13018_2024_4706_MOESM3_ESM.xlsx]

## Sheet: Sheet1
study	term1.1	term1.2	term2.1	term2.2	term3.1	term3.2	term4.1	term4.2	term5.1	term5.2	term6.1	term7.2	term8.1	term8.2	term9.1	term9.2
Sandean 2021	3	3	1	1	1	1	2	2	1	1	2	2	2	2	4	4
Xiong 2023	2	2	1	1	1	1	2	2	1	1	2	2	2	2	1	2
Sandean 2020	1	1	1	1	1	1	2	2	1	1	2	2	2	2	1	1
Saleh 2007	1	1	1	1	1	1	2	2	1	1	2	2	2	2	4	4
Lasocki 2015	1	1	1	1	1	1	2	2	1	1	2	2	2	2	1	1
Myers 2004	1	1	1	1	1	1	2	2	1	1	2	2	2	2	1	1
Jans 2014	1	1	1	1	1	1	2	2	1	1	3	3	2	2	2	2
Lu 2017	3	2	2	2	1	1	2	2	1	1	2	2	1	1	2	2
Kasivisvanathan 2016	3	1	1	1	1	1	2	2	1	1	2	2	1	1	2	2
Abdullah 2017	1	2	1	1	1	1	2	2	1	1	2	2	2	2	4	4
Evans 2011	1	1	1	1	1	1	2	2	1	1	2	2	2	2	4	4
Wan 2020	2	1	2	2	1	1	2	2	1	1	2	2	2	2	2	2
Gu 2020	1	1	1	1	1	1	2	2	1	1	2	2	1	1	2	2
Greenky 2012	1	1	1	2	1	1	2	2	1	1	2	2	2	2	4	4
Rogers 2008	1	1	1	1	1	1	2	2	1	1	2	2	2	2	4	4
Duarte 2021	1	1	1	1	1	1	2	2	1	1	2	2	2	2	2	2
Schatz 2023	1	1	1	1	1	1	2	2	2	2	2	2	2	2	2	2
Abdullah 2019	2	1	1	1	1	1	2	2	1	1	2	2	2	2	4	4
Bailey 2021	1	1	1	1	1	1	2	2	1	1	1	1	2	2	2	2
Meybohm 2020	1	1	1	1	1	1	2	2	1	1	2	2	2	2	2	2
kappa	Kappa = 0.573		Kappa = 0.773		Kappa = 1		Kappa = 1		Kappa = 1		Kappa = 1		Kappa = 1		Kappa = 0.933		mean value
																	0.905
